# Supplementary material for: A novel broad-spectrum antibacterial and anti-malarial Anopheles gambiae Cecropin promotes microbial clearance during pupation
Source: PLoS Pathog. 2024 Oct 23;20(10):e1012652. doi: 10.1371/journal.ppat.1012652 (PMC11554196; doi:10.1371/journal.ppat.1012652)
Supplement: S3 File — (XLSX) [file ppat.1012652.s003.xlsx]

## Sheet: Genomic locations
S3 File. Genomic location of cecropin genes within the mosquito species used in this study.
			Genomic location
		Locus	From	To	Chromosome	Chromosome Accession Number	Strand	Lenght (bp)	Chromosome Lenght (bp)	Chromosome relative position (%)
Anopheles albimanus	CecA	LOC118456564	49137	49745	X	NC_050155.1	Positive	608	13047563	0.376599
	CecB	LOC118456544	46929	47648	X	NC_050155.1	Negative	719	13047563	0.359676
	CecC	LOC118456553	50388	51057	X	NC_050155.1	Positive	669	13047563	0.386187
	CecD	LOC118467238	57690310	57690946	3	NC_050157.1	Positive	636	68172582	84.6239
	CecD	LOC118467239	57687959	57688635	3	NC_050157.1	Positive	676	68172582	84.6205
Anopheles aquasalis	CecA	LOC126572402	16698	17168	X	NC_064876.1	Negative	470	8489435	0.196692
	CecA	LOC126579907	18645	19250	X	NC_064876.1	Positive	605	8489435	0.219626
	CecB	LOC126572395	15041	15770	X	NC_064876.1	Negative	729	8489435	0.177173
	CecC	-	-	-	-	-	-	-	-	-
	CecD	LOC126575967	53956345	53957031	3	NC_064878.1	Positive	686	68231066	79.0789
Anopheles arabiensis	CecA	LOC120906132	2374558	2375118	X	NC_053519.1	Positive	560	26913133	8.82305
	CecB	LOC120906131	2372899	2373556	X	NC_053519.1	Negative	657	26913133	8.81688
	CecC	LOC120905735	2377333	2377933	X	NC_053519.1	Positive	600	26913133	8.83336
	CecD	LOC120898514	88719780	88720645	2	NC_053517.1	Negative	865	111988354	79.2223
Anopheles bellator	CecA	LOC131213543	7512312	7512898	X	NC_071287.1	Positive	586	12334942	60.9027
	CecB	LOC131213651	7509879	7510376	X	NC_071287.1	Negative	497	12334942	60.883
	CecC	LOC131213772	7515298	7515829	X	NC_071287.1	Positive	531	12334942	60.9269
	CecD	-	-	-	-	-	-	-	-	-
Anopheles colluzii	CecA	LOC120953727	12434670	12435233	X	NC_064669.1	Negative	563	28269272	43.9865
	CecB	LOC120953718	12436224	12436923	X	NC_064669.1	Positive	699	28269272	43.992
	CecC	LOC120949043	12431642	12432208	X	NC_064669.1	Negative	566	28269272	43.9758
	CecD	LOC120961630	113852760	113853605	2	NC_064670.1	Positive	845	126027569	90.3396
Anopheles coustani	CecA	LOC131268829	8188571	8189060	X	NC_071290.1	Positive	489	19033788	43.0212
	CecA	LOC131268942	8182551	8183352	X	NC_071290.1	Negative	801	19033788	42.9896
	CecB	-	-	-	-	-	-	-	-	-
	CecC	LOC131269745	7450055	7450474	X	NC_071290.1	Negative	419	19033788	39.1412
	CecD	-	-	-	-	-	-	-	-	-
Anopheles cruzi	CecA	LOC128273627	8029484	8030391	X	NC_069143.1	Negative	907	12170496	65.975
	CecB	LOC128268869	8032259	8032829	X	NC_069143.1	Positive	570	12170496	65.9978
	CecC	LOC128269454	8027718	8028276	X	NC_069143.1	Negative	558	12170496	65.9605
	CecD	-	-	-	-	-	-	-	-	-
Anopheles darlingi	CecA	LOC125952877	4393921	4394794	X	NC_064873.1	Negative	873	13401267	32.7874
	CecB	LOC125952868	4396031	4396976	X	NC_064873.1	Positive	945	13401267	32.8031
	CecC	LOC125952858	4391922	4392495	X	NC_064873.1	Negative	573	13401267	32.7724
	CecD	LOC125955360	56767524	56767867	3	NC_064875.1	Negative	343	71270736	79.6505
Anopheles funestus	CecA	LOC125763208	3352590	3353086	X	NC_064597.1	Positive	496	22264324	15.0581
	CecB	LOC125763215	3350877	3351582	X	NC_064597.1	Negative	705	22264324	15.0504
	CecC	-	-	-	-	-	-	-	-	-
	CecD	-	-	-	-	-	-	-	-	-
Anopheles gambiae	CecA	LOC1272403	12514087	12514779	X	NC_064600.1	Negative	692	28097889	44.5375
	CecB	LOC1272282	12515027	12516362	X	NC_064600.1	Positive	1335	28097889	44.5408
	CecC	LOC1272277	12511039	12511615	X	NC_064600.1	Negative	576	28097889	44.5266
	CecD	LOC3290216	Bad annotation	Bad annotation	2	NC_064601.1	Positive	-	Bad annotation	Bad annotation
Anopheles maculipalpis	CecA	LOC126561712	9930818	9931149	X	NC_064870.1	Negative	331	21651475	45.8667
	CecB	LOC126561695	9604549	9932738	X	NC_064870.1	Positive	328189	21651475	44.3598
	CecC	LOC126561702	9929051	9929345	X	NC_064870.1	Negative	294	21651475	45.8585
	CecD	-	-	-	-	-	-	-	-	-
Anopheles marshalli	CecA	LOC128713838	13103294	13103614	X	NC_071325.1	Positive	320	19747139	66.3554
	CecB	LOC128708138	13101985	13102256	X	NC_071325.1	Negative	271	19747139	66.3488
	CecC	LOC128713195	13106142	13106381	X	NC_071325.1	Positive	239	19747139	66.3698
	CecD	LOC128715856	57210310	57210610	3	NC_071327.1	Positive	300	84416232	67.7717
Anopheles merus	CecA	LOC121594865	12259856	12260416	X	NC_054081.1	Negative	560	26568755	46.1439
	CecB	LOC121594860	12261404	12262073	X	NC_054081.1	Positive	669	26568755	46.1497
	CecC	LOC121591900	12256025	12256616	X	NC_054081.1	Negative	591	26568755	46.1295
	CecD	LOC121594921	30703434	30704418	2L	NC_054083.1	Negative	984	54243648	56.6028
Anopheles moucheti	CecA	LOC128307289	12746027	12746475	X	NC_069142.1	Positive	448	18119141	70.3456
	CecB	LOC128307288	12744384	12745059	X	NC_069142.1	Negative	675	18119141	70.3366
	CecC	-	-	-	-	-	-	-	-	-
	CecD	-	-	-	-	-	-	-	-	-
Anopheles stephensi	CecA	LOC118508181	12023235	12023783	X	NC_050201.1	Negative	548	22713616	52.934
	CecB	LOC118508162	12024686	12025441	X	NC_050201.1	Positive	755	22713616	52.9404
	CecC	LOC118508176	12021501	12021969	X	NC_050201.1	Negative	468	22713616	52.9264
	CecD	LOC118509864	18852723	18853805	3	NC_050203.1	Negative	1082	88747589	21.2431
Anopheles ziemanni	CecA	LOC131290369	8188604	8188969	X	NC_080707.1	Positive	365	19033788	43.0214
	CecA	LOC131290679	8182703	8182953	X	NC_080707.1	Negative	250	19033788	42.9904
	CecB	-	-	-	-	-	-	-	-	-
	CecC	-	-	-	-	-	-	-	-	-
	CecD	-	-	-	-	-	-	-	-	-
Anopheles nili	CecA	-	-	-	-	-	-	-	-	-
	CecB	LOC128728847	1392753	1393329	X	NC_071293.1	Negative	576	15967621	8.72236
	CecB	LOC128728848	1395784	1396232	X	NC_071293.1	Positive	448	15967621	8.74134
	CecC	-	-	-	-	-	-	-	-	-
	CecD	-	-	-	-	-	-	-	-	-

## Sheet: All
S3 File. Genomic location of cecropin genes within the mosquito species used in this study.
	CecA			CecB			CecC			CecD
Locus	Seq ID	Species	Locus	Seq ID	Species	Locus	Seq ID	Species	Locus	Seq ID	Species
LOC118456564	XP 035773329.1	[Anopheles albimanus]	LOC118456544	XP_035773307.1	[Anopheles albimanus]	LOC118456553	XP 035773319.1	[Anopheles albimanus]	LOC118467238	XP 035793395.1	[Anopheles albimanus]
LOC126572402	XP 050087634.1	[Anopheles aquasalis]	LOC126572395	XP 050087620.1	[Anopheles aquasalis]	LOC120905735	XP 040172706.1	[Anopheles arabiensis]	LOC118467239	XP 035793397.1	[Anopheles albimanus]
LOC126579907	XP 050099629.1	[Anopheles aquasalis]	LOC120906131	XP 040173530.1	[Anopheles arabiensis]	No chr assigned	AATE021907-PA	[Anopheles atroparvus]	LOC126575967	XP 050092943.1	[Anopheles aquasalis]
LOC120906132	XP 040173531.1	[Anopheles arabiensis]	No chr assigned	AATE021906-PA	[Anopheles atroparvus]	LOC131213772	XP 058063871.1	[Anopheles bellator]	LOC120898514	XP 040160406.1	[Anopheles arabiensis]
No chr assigned	AATE021908-PA	[Anopheles atroparvus]	LOC131213651	XP 058063719.1	[Anopheles bellator]	No chr assigned	ACHR009160-PA	[Anopheles christyi]	No chr assigned	AATE007875-PA	[Anopheles atroparvus]
LOC131213543	XP 058063586.1	[Anopheles bellator]	No chr assigned	ACHR009161-PA	[Anopheles christyi]	LOC120949043	XP 040221939.1	[Anopheles coluzzii]	LOC120961630	XP 040241448.2	[Anopheles coluzzii]
No chr assigned	ABU80042.1	[Anopheles bwambae]	LOC120953718	XP 040229856.1	[Anopheles coluzzii]	LOC131269745	XP 058128235.1	[Anopheles coustani]	No chr assigned	ACUA029192-PA	[Anopheles culicifacies]
No chr assigned	ACHR015125-PA	[Anopheles christyi]	LOC128268869	XP 052862118.1	[Anopheles cruzii]	LOC128269454	XP 052862883.1	[Anopheles cruzii]	LOC125955360	XP 049542450.1	[Anopheles darlingi]
LOC120953727	XP 040229870.1	[Anopheles coluzzii]	No chr assigned	ACUA029183-PA	[Anopheles culicifacies]	No chr assigned	ACUA029184-PA	[Anopheles culicifacies]	No chr assigned	ADIR003663-PA	[Anopheles dirus]
LOC131268829	XP 058127091.1	[Anopheles coustani]	LOC125952868	XP 049538569.1	[Anopheles darlingi]	LOC125952858	XP 049538560.1	[Anopheles darlingi]	No chr assigned	AEPI015479-PA	[Anopheles epiroticus]
LOC131268942	XP 058127228.1	[Anopheles coustani]	No chr assigned	ADIR000944-PA	[Anopheles dirus]	No chr assigned	ADIR015736-PA	[Anopheles dirus]	No chr assigned	AFAF021902-PA	[Anopheles farauti]
LOC128273627	XP 052867605.1	[Anopheles cruzii]	No chr assigned	AEPI011006-PA	[Anopheles epiroticus]	No chr assigned	AEPI011007-PA	[Anopheles epiroticus]		AGAP006722	[Anopheles gambiae]
No chr assigned	ACUA029182-PA	[Anopheles culicifacies]	No chr assigned	AFAF010844-PA	[Anopheles farauti]	No chr assigned	AFAF011386-PA	[Anopheles farauti]	No chr assigned	AMAM024573-PA	[Anopheles maculatus]
LOC125952877	XP 049538583.1	[Anopheles darlingi]	LOC125763215	XP 049282040.1	[Anopheles funestus]	LOC1272277	AGAP000692	[Anopheles gambiae]	LOC128715856	XP 053666749.1	[Anopheles marshallii]
No chr assigned	ADIR015737-PA	[Anopheles dirus]	LOC1272282	AGAP000694	[Anopheles gambiae]	No chr assigned	AMAM024572-PA	[Anopheles maculatus]	No chr assigned	AMEC023366-PA	[Anopheles melas]
No chr assigned	ADIR015738-PA	[Anopheles dirus]	No chr assigned	AMAM024566-PA	[Anopheles maculatus]	LOC126561702	XP 050073968.1	[Anopheles maculipalpis]	LOC121594921	XP 041774688.1	[Anopheles merus]
No chr assigned	AEPI014449-PA	[Anopheles epiroticus]	LOC126561695	XP 050073956.1	[Anopheles maculipalpis]	LOC128713195	XP 053664034.1	[Anopheles marshallii]	No chr assigned	AMIN010113-PA	[Anopheles minimus]
No chr assigned	AFAF021636-PA	[Anopheles farauti]	LOC128708138	XP 053659077.1	[Anopheles marshallii]	No chr assigned	AMEC023138-PA	[Anopheles melas]	No chr assigned	AQUA003575-PA	[Anopheles quadriannulatus]
LOC125763208	XP 049282029.1	[Anopheles funestus]	No chr assigned	AMEC023330-PA	[Anopheles melas]	LOC121591900	XP 041768900.1	[Anopheles merus]	LOC118509864	XP 035906979.1	[Anopheles stephensi]
LOC1272403	AGAP000693	[Anopheles gambiae]	LOC121594860	XP 041774540.1	[Anopheles merus]	No chr assigned	AMIN015908-PA	[Anopheles minimus]
LOC126561712	XP 050073979.1	[Anopheles maculipalpis]	No chr assigned	AMIN005847-PA	[Anopheles minimus]	No chr assigned	AQUA015913-PA	[Anopheles quadriannulatus]
LOC128713838	XP 053664686.1	[Anopheles marshallii]	LOC128307288	XP 052901010.1	[Anopheles moucheti]	No chr assigned	KFB41929.1	[Anopheles sinensis]
No chr assigned	AMEC023154-PA	[Anopheles melas]	LOC128728847	XP 053678471.1	[Anopheles nili]	LOC118508176	XP 035903623.1	[Anopheles stephensi]
LOC121594865	XP 041774550.1	[Anopheles merus]	LOC128728848	XP_053678472.1	[Anopheles nili]
No chr assigned	AMIN015909-PA	[Anopheles minimus]	No chr assigned	AQUA005774-PA	[Anopheles quadriannulatus]
LOC128307289	XP 052901011.1	[Anopheles moucheti]	LOC118508162	XP 035903610.1	[Anopheles stephensi]
No chr assigned	AQUA015912-PA	[Anopheles quadriannulatus]
No chr assigned	KFB39637.1	[Anopheles sinensis]
LOC118508181	XP 035903635.1	[Anopheles stephensi]
LOC131290369	XP 058175502.1	[Anopheles ziemanni]
LOC131290679	XP 058175824.1	[Anopheles ziemanni]
