# Supplementary material for: A novel broad-spectrum antibacterial and anti-malarial Anopheles gambiae Cecropin promotes microbial clearance during pupation
Source: PLoS Pathog. 2024 Oct 23;20(10):e1012652. doi: 10.1371/journal.ppat.1012652 (PMC11554196; doi:10.1371/journal.ppat.1012652)
Supplement: S1 Table — (XLSX) [file ppat.1012652.s005.xlsx]

## Sheet: Peptide precursors
Table S1. Identity matrix of An. gambiae cecropin precursors
	Cecropin D	Cecropin A	Cecropin B	Cecropin C
Cecropin D	ID	0.49	0.41	0.34
Cecropin A	0.49	ID	0.53	0.5
Cecropin B	0.41	0.53	ID	0.41
Cecropin C	0.34	0.5	0.41	ID

## Sheet: Mature peptides
Table S1. Identity matrix of An. gambiae cecropin mature peptides
	Cecropin D	Cecropin A	Cecropin B	Cecropin C
Cecropin D	ID	0.44	0.39	0.3
Cecropin A	0.44	ID	0.58	0.58
Cecropin B	0.39	0.58	ID	0.46
Cecropin C	0.3	0.58	0.46	ID

## Sheet: Exon #1 (CDS only)
Table S1. Identity matrix of exon 1 of An. gambiae cecropins
	Cecropin A_exon1	Cecropin B_exon1	Cecropin C_exon1	Cecropin D_exon1
Cecropin A_exon1	ID	0.523	0.578	0.647
Cecropin B_exon1	0.523	ID	0.542	0.533
Cecropin C_exon1	0.578	0.542	ID	0.607
Cecropin D_exon1	0.647	0.533	0.607	ID

## Sheet: Exon #2 (CDS only)
Table S1. Identity matrix of exon 2 of An. gambiae cecropins
	Cecropin A_exon2	Cecropin B_exon2	Cecropin C_exon2	Cecropin D_exon2
Cecropin A_exon2	ID	0.576	0.641	0.398
Cecropin B_exon2	0.576	ID	0.419	0.446
Cecropin C_exon2	0.641	0.419	ID	0.388
Cecropin D_exon2	0.398	0.446	0.388	ID

## Sheet: Intron
Table S1. Identity matrix of intronic sequence of An. gambiae cecropins
	Cecropin A_intron	Cecropin B_intron	Cecropin C_intron	Cecropin D_intron
Cecropin A_intron	ID	0.4	0.521	0.308
Cecropin B_intron	0.4	ID	0.336	0.308
Cecropin C_intron	0.521	0.336	ID	0.27
Cecropin D_intron	0.308	0.308	0.27	ID
